# Supplementary material for: Synthetic Genitourinary Image Synthesis via Generative Adversarial Networks: Enhancing Artificial Intelligence Diagnostic Precision
Source: J Pers Med. 2024 Jun 30;14(7):703. doi: 10.3390/jpm14070703 (PMC11278131; doi:10.3390/jpm14070703)
Supplement: Supplementary file 1 [file jpm-14-00703-s001.zip]

Archive with 1 entries (1 files):
- jpm-3047776-supplementary.pdf
